# Supplementary material for: Burden and Trend of Macrosomia and Large-for-Gestational-Age Neonates Attributable to High Pre-Pregnancy Body Mass Index in China, 2013–2017: A Population-Based Retrospective Cohort Study
Source: Healthcare (Basel). 2023 Jan 22;11(3):331. doi: 10.3390/healthcare11030331 (PMC9914660; doi:10.3390/healthcare11030331)
Supplement: Supplementary file 1 [file healthcare-11-00331-s001.zip]

Archive with 1 entries (1 files):
- healthcare-2130173-supplementary.pdf
